# Supplementary material for: Assessment of the Effectiveness of a Portable NIRS Instrument in Controlling the Mixer Wagon Tuning and Ration Management
Source: Animals (Basel). 2021 Dec 15;11(12):3566. doi: 10.3390/ani11123566 (PMC8698189; doi:10.3390/ani11123566)
Supplement: Supplementary file 1 [file animals-11-03566-s001.zip]

Archive with 1 entries (1 files):
- animals-1458454-supplementary.pdf
